# Supplementary material for: Cross-reactive EBNA1 immunity targets alpha-crystallin B and is associated with multiple sclerosis
Source: Sci Adv. 2023 May 17;9(20):eadg3032. doi: 10.1126/sciadv.adg3032 (PMC10191428; doi:10.1126/sciadv.adg3032)
Supplement: Supplementary file 2 — Data S1 [file sciadv.adg3032_data_s1.zip]

Archive with 1 entries (1 files):
- adg3032_Data_S1.xlsx
